# Supplementary material for: Next generation multiplexing for digital PCR using a novel melt-based hairpin probe design
Source: Front Genet. 2023 Nov 10;14:1272964. doi: 10.3389/fgene.2023.1272964 (PMC10667681; doi:10.3389/fgene.2023.1272964)
Supplement: Supplementary file 2 [file DataSheet1.xlsx]

## Sheet: Oligo Sequence list
S01. Prototype assay oligonucleotide sequences
Assay	Locus	Limiting primer	Limiting primer sequence	Excess primer	Excess primer sequence	Allele	Allele descriptor	Probe	Probe sequence
P1	rs34323650	P1-650_LIM_2	AGTGAGGGTGGCTTAGCTGGG	TW820	GGCCTTGCTCACTTCTACTTGCT	P1-A	WT	JT0539-L3_650_WT	/AP525//iMe-isodC/TTTATTTATTTATTTAGACATGCCAAA/iSpC3/AAACCCATGTCTrUGTCATCCTC/3SpC3/
	rs34323650	P1-650_LIM_2	AGTGAGGGTGGCTTAGCTGGG	TW820	GGCCTTGCTCACTTCTACTTGCT	P1-B	dup	TW1237-L3_650_Dup	/AP593//iMe-isodC/ATATATATATATATTGAGACAATATATCCAAA/iSpC3/AAACCATATATTGTCTCrUTGTCATCCTCCT/3SpC3/
P2	rs35629884	TW1025	GTTTTCACTGGAAAATCCTGAATG	TW1026	AGTGTTCTTTCTGCTTCTGTT	P2-A	WT	TW1274_B6_884_WT	/AP525//iMe-isodC/TCTTCTTCTTCTTCTCCACTGTTGAACAAA/iSpC3/AAAACATCAACAGTrCTATACAACTCTTT/3SpC3/
P2	rs35629884	TW1025	GTTTTCACTGGAAAATCCTGAATG	TW1026	AGTGTTCTTTCTGCTTCTGTT	P2-B	dup	TW1313_B6_884-Dup	/AP593//iMe-isodC/TTTCTTTCTTCTTTCCGGACTGTTCCAAA/iSpC3/AAAACCAACAGTCCrUATACAACT/3-MGB/
P3	rs10594381	TW685	GCAGGGTTTCGGCTGACTTT	TW686	TCAGACTTGGTCTTGGTTGGCT	P3-A	WT	TW989_B2_381_WT2	/AP525//iMe-isodC/CCCTTCCCTCCCTCCACCCAGTCCACCCAAAA/iSpC3/AAACCGTGGACTrCCACCAAGTTCTGT/3SpC3/
P3	rs10594381	TW685	GCAGGGTTTCGGCTGACTTT	TW686	TCAGACTTGGTCTTGGTTGGCT	P3-B	del	TW1245_B2_381_Del	/AP593//iMe-isodC/CACGTTCGCTTGCGCTTCTGGAGTCCCAAAA/iSpC3/AAACCGACTCCArAGTTCTGTGAT/3SpC3/
P4	rs3067729	TW815	ACTCCTCTGGTGAGGGGGCT	TW816	CAGCAGGGCTAATCTGTCTGAGTC	P4-A	WT	TW1251_B3_729_WT	/AP559//iMe-isodC/TTTATTTATTTATTTGAGGATCCCAAAA/iSpC3/AAACCGATCCTCrUGTTTTCTGATGAG/3SpC3/
P4	rs3067729	TW815	ACTCCTCTGGTGAGGGGGCT	TW816	CAGCAGGGCTAATCTGTCTGAGTC	P4-B	del	TW1003_B3_729_Del	/56-FAM//iMe-isodC/TTTATAATATATATTGGATCCTAACAAAA/iSpC3/AAAACATAGGATCCrUGTTTTCTGATGAG/3SpC3/
P5	rs34669280	P5-280_LIM_2	TTTCAACATGTGAATTGGGTGGG	TW828	CGCCTTGATGGCTTTCACACA	P5-A	WT	TW1239_L5_280_WT	/AP559//iMe-isodC/CTTTTTCTTTTCTCTCGGGTTTGAACAAAA/iSpC3/AAAACATCAAACCCrUGGGGTTGTA/3SpC3/
P5	rs34669280	P5-280_LIM_2	TTTCAACATGTGAATTGGGTGGG	TW828	CGCCTTGATGGCTTTCACACA	P5-B	del	TW807_L5_280_del	/56-FAM//iMe-isodC/CTTCTTCTTCTCTCTCGGTTTGTTATACAAA/iSpC3/AAACAATAACAAACCrUGGGGTTGTAG/3SpC3/
P6	rs34919970	TW831	AGGAATGGCGTGAACTGAACCA	TW832	ACACCTTCCAGAAACCAGGGC	P6-A	WT	TW1240_L6_970_WT	/AP559//iMe-isodC/CCTCCTCCTCTCCTCCCGAACAGAGCCAAAA/iSpC3/AAAACCCTCTGTTCrCTGTGACTTGTC/3SpC3/
P6	rs34919970	TW831	AGGAATGGCGTGAACTGAACCA	TW832	ACACCTTCCAGAAACCAGGGC	P6-B	del	TW1393_L6_970_Del	/56-FAM//iMe-isodC/CCGCCGCCTCCTCCTTAACAGATGTACAAAA/iSpC3/AAAACAACATCTGTTrCTGTGACTTG/3SpC3/
