# Supplementary material for: Next generation multiplexing for digital PCR using a novel melt-based hairpin probe design
Source: Front Genet. 2023 Nov 10;14:1272964. doi: 10.3389/fgene.2023.1272964 (PMC10667681; doi:10.3389/fgene.2023.1272964)
Supplement: Supplementary file 3 [file DataSheet2.xlsx]

## Sheet: Summary CI 10,000 copies
0.5
P1-A			P1-B			P2-A			P2-B			P3-A			P3-B			P4-A			P4-B			P5-A			P5-B			P6-A			P6-B
	CI low	CI high		CI low	CI high		CI low	CI high		CI low	CI high		CI low	CI high		CI low	CI high		CI low	CI high		CI low	CI high		CI low	CI high		CI low	CI high		CI low	CI high		CI low	CI high
4047.33	3907.85	4191.78	4484.3	4336.69	4636.92	4366.33	4220.75	4516.92	4410.62	4264.22	4562.03	4510.92	4362.69	4664.18	4449.25	4302.15	4601.38	4630.75	4480.49	4786.05	5057.87	4900.02	5220.81	4490.02	4342.31	4642.76	4766.5	4613.8	4924.26	4583.27	4433.87	4737.71	4541.62	4392.98	4695.3
4404.03	4257.9	4555.17	4847.47	4693.33	5006.67	4649.66	4498.99	4805.37	4954.49	4798.38	5115.67	5014.45	4857.29	5176.69	4819.02	4665.32	4977.79	4902.75	4747.63	5062.93	5129.51	4970.41	5293.7	4708.39	4556.73	4865.09	4993.2	4836.48	5154.99	4653.55	4502.88	4809.27	4669.41	4518.46	4825.41
4650.17	4499.57	4805.81	4830.97	4677.13	4989.87	4649.66	4498.99	4805.37	4314.88	4170.33	4464.45	4277.91	4134.04	4426.79	4287.86	4143.81	4436.92	5243.86	5082.78	5410.04	5133.36	4974.2	5297.61	4954.69	4798.66	5115.79	5080.5	4922.27	5243.83	5021.9	4864.69	5184.2	4755.6	4603.1	4913.14
4445.44	4298.44	4597.46	4637.98	4487.49	4793.53	4592.68	4443.07	4747.33	4731.17	4579.07	4888.33	4617.15	4467.1	4772.24	4604.19	4454.38	4759.05	4897.59	4742.45	5057.8	5055.57	4897.65	5218.58	4753.67	4601.09	4911.3	5014.51	4857.31	5176.8	4704.43	4552.74	4861.18	4768.17	4615.33	4926.06
Average	stDev	CV%	Average	stDev	CV%	Average	stDev	CV%	Average	stDev	CV%	Average	stDev	CV%	Average	stDev	CV%	Average	stDev	CV%	Average	stDev	CV%	Average	stDev	CV%	Average	stDev	CV%	Average	stDev	CV%	Average	stDev	CV%
4386.74	250.56	0.0571176	4700.18	172.507	0.0367022	4564.58	134.871	0.0295472	4602.79	294.388	0.0639587	4605.11	307.48	0.0667694	4540.08	226.408	0.0498688	4918.74	251.225	0.0510751	5094.08	43.1772	0.00847597	4726.69	190.663	0.0403376	4963.68	136.605	0.0275209	4740.79	193.881	0.0408963	4683.7	104.392	0.0222884
0.25
P1-A			P1-B			P2-A			P2-B			P3-A			P3-B			P4-A			P4-B			P5-A			P5-B			P6-A			P6-B
	CI low	CI high		CI low	CI high		CI low	CI high		CI low	CI high		CI low	CI high		CI low	CI high		CI low	CI high		CI low	CI high		CI low	CI high		CI low	CI high		CI low	CI high		CI low	CI high
1871.48	1779.46	1968.25	2154.52	2055.35	2258.48	2230.69	2129.64	2336.52	2385.49	2280.75	2495.04	2550.31	2441.75	2663.7	2412.85	2307.48	2523.05	2367.93	2263.61	2477.05	2418.81	2313.31	2529.13	2092.46	1994.81	2194.89	2287.62	2185.22	2394.82	2210.88	2110.32	2316.23	2116.81	2018.57	2219.84
2164.82	2065.4	2269.04	2327.62	2224.27	2435.76	2207.71	2107.24	2312.97	2492.35	2385.06	2604.46	2501.6	2394.1	2613.93	2508.17	2400.6	2620.56	2329.4	2226.01	2437.6	2653.41	2542.55	2769.11	2097.23	1999.47	2199.76	2424.77	2319.14	2535.21	2164.82	2065.4	2269.04	2280.49	2178.27	2387.51
2001.25	1905.9	2101.36	2387.26	2282.5	2496.84	2218.77	2117.99	2324.34	2470.25	2363.52	2581.8	2420.18	2314.61	2530.56	2398.31	2293.24	2508.18	2393.59	2288.68	2503.3	2574.53	2465.44	2688.46	2322.73	2237.41	2449.56	2443.82	2337.73	2554.72	2341.08	2237.41	2449.56	2290.23	2187.77	2397.5
1991.23	1896.11	2091.14	2273.84	2171.78	2380.69	2240.29	2139	2346.37	2540.66	2432.33	2653.82	2450.91	2344.64	2561.99	2284.75	2182.39	2391.9	2390.29	2285.42	2499.98	2518.22	2410.42	2630.83	2120.93	2022.55	2224.09	2494.46	2387.21	2606.52	2231.71	2130.62	2337.6	2258.16	2156.48	2364.63
Average	stDev	CV%	Average	stDev	CV%	Average	stDev	CV%	Average	stDev	CV%	Average	stDev	CV%	Average	stDev	CV%	Average	stDev	CV%	Average	stDev	CV%	Average	stDev	CV%	Average	stDev	CV%	Average	stDev	CV%	Average	stDev	CV%
2007.2	120.495	0.0600315	2285.81	99.0281	0.043323	2224.36	14.1679	0.0063694	2472.19	64.8463	0.0262304	2480.75	57.251	0.0230781	2401.02	91.5577	0.0381328	2370.3	29.5522	0.0124677	2541.24	98.6747	0.0388293	2158.34	110.302	0.0511051	2412.67	88.4009	0.0366403	2237.13	74.727	0.0334031	2236.42	80.8629	0.0361572
0.1
P1-A			P1-B			P2-A			P2-B			P3-A			P3-B			P4-A			P4-B			P5-A			P5-B			P6-A			P6-B
	CI low	CI high		CI low	CI high		CI low	CI high		CI low	CI high		CI low	CI high		CI low	CI high		CI low	CI high		CI low	CI high		CI low	CI high		CI low	CI high		CI low	CI high		CI low	CI high
801.578	742.781	865.03	912.617	849.662	980.237	1015.47	948.871	1086.74	967.638	901.52	1038.61	1006.28	938.78	1078.63	964.609	899.789	1034.1	1121.25	1051.08	1196.11	1020.44	953.667	1091.88	994.368	928.502	1064.91	1019.2	952.468	1090.6	998.09	932.095	1068.76	890.369	828.227	957.174
900.254	837.75	967.423	957.365	892.796	1026.6	1054.94	986.964	1127.61	930.551	866.887	998.89	892.144	829.878	959.082	1104.79	1035.14	1179.13	1121.25	1051.08	1196.11	1044.26	976.663	1116.53	970.806	905.767	1040.51	1010.7	944.264	1081.82	965.848	900.984	1035.38	904.143	841.49	971.46
847.491	786.891	912.759	994.069	928.184	1064.63	897.35	834.926	964.443	1094.55	1025.21	1168.58	1085.82	1016.77	1159.56	936.963	873.102	1005.5	909.345	846.454	976.909	1043.79	976.193	1116.08	893.248	830.946	960.222	974.207	909.019	1044.07	978.809	913.431	1048.87	881.32	819.484	947.822
941.149	877.122	1009.85	880.522	818.701	947.012	988.658	922.976	1059.01	931.776	868.108	1000.11	898.364	835.909	965.485	958.891	894.259	1028.19	947.348	883.1	1016.27	962.281	897.5	1031.74	894.085	831.765	961.074	933.758	869.995	1002.19	916.367	853.234	984.172	891.655	829.423	958.556
Average	stDev	CV%	Average	stDev	CV%	Average	stDev	CV%	Average	stDev	CV%	Average	stDev	CV%	Average	stDev	CV%	Average	stDev	CV%	Average	stDev	CV%	Average	stDev	CV%	Average	stDev	CV%	Average	stDev	CV%	Average	stDev	CV%
872.618	60.9324	0.0698271	936.143	49.8428	0.0532427	989.105	66.955	0.0676925	981.129	77.5467	0.0790383	970.65	92.9537	0.0957644	991.313	76.5842	0.0772553	1024.8	112.449	0.109728	1017.69	38.5782	0.0379076	938.127	52.2326	0.0556775	984.466	39.0345	0.0396504	964.779	34.8871	0.0361607	891.872	9.38469	0.0105225
0.05
P1-A			P1-B			P2-A			P2-B			P3-A			P3-B			P4-A			P4-B			P5-A			P5-B			P6-A			P6-B
	CI low	CI high		CI low	CI high		CI low	CI high		CI low	CI high		CI low	CI high		CI low	CI high		CI low	CI high		CI low	CI high		CI low	CI high		CI low	CI high		CI low	CI high		CI low	CI high
351.826	313.761	394.509	449.547	406.218	497.498	503.257	457.251	553.892	485.808	440.617	535.633	523.582	476.567	575.234	470.434	426.04	519.455	473.074	428.539	522.238	494.475	448.907	544.669	409.95	368.667	455.856	483.539	438.506	533.196	470.643	426.229	519.685	467.751	423.502	516.623
414.882	373.332	461.055	437.526	394.81	484.865	444.717	401.634	492.421	412.09	370.707	458.094	458.176	414.403	506.573	466.56	422.37	515.374	446.436	403.242	494.257	418.129	376.426	464.452	428.227	385.974	475.104	425.401	383.315	472.107	440.365	397.482	487.873	442.378	399.411	489.967
397.771	357.145	443.017	435.037	392.452	482.242	456.962	413.25	505.298	409.566	368.322	455.429	415.623	374.057	461.809	464.246	420.167	512.95	490.025	444.656	540.022	450.805	407.409	498.822	451.138	407.711	499.191	448.378	405.107	496.272	468.143	423.857	517.056	445.952	402.805	493.721
402.816	361.909	448.347	429.313	387.01	476.24	470.179	425.809	519.173	447.231	404.015	495.07	436.314	393.66	483.589	464.109	420.043	512.798	433.145	390.634	480.283	447.518	404.274	495.387	461.081	417.14	509.652	432.953	390.46	480.07	485.4	440.248	535.183	419.609	377.816	466.026
Average	stDev	CV%	Average	stDev	CV%	Average	stDev	CV%	Average	stDev	CV%	Average	stDev	CV%	Average	stDev	CV%	Average	stDev	CV%	Average	stDev	CV%	Average	stDev	CV%	Average	stDev	CV%	Average	stDev	CV%	Average	stDev	CV%
391.823	27.6145	0.0704768	437.856	8.51902	0.0194562	468.779	25.2277	0.0538158	438.674	35.8179	0.0816504	458.424	46.7844	0.102055	466.338	2.95364	0.00633369	460.67	25.6631	0.0557082	452.732	31.4682	0.0695075	437.599	23.0004	0.0525604	447.568	25.8168	0.0576825	466.138	18.7937	0.0403179	443.923	19.7098	0.0443992
0.02
P1-A			P1-B			P2-A			P2-B			P3-A			P3-B			P4-A			P4-B			P5-A			P5-B			P6-A			P6-B
	CI low	CI high		CI low	CI high		CI low	CI high		CI low	CI high		CI low	CI high		CI low	CI high		CI low	CI high		CI low	CI high		CI low	CI high		CI low	CI high		CI low	CI high		CI low	CI high
162.531	137.386	192.277	151.756	127.53	180.584	206.926	176.056	237.596	169.968	144.189	200.354	162.762	137.582	192.55	204.524	176.056	237.596	210.54	181.624	244.061	184.141	157.238	215.648	193.726	166.077	225.978	170.942	145.1	201.387	205.735	177.176	238.899	182.941	156.133	214.352
169.859	144.097	200.227	163.762	138.512	193.614	202.45	174.116	235.394	178.176	151.745	209.21	184.177	157.269	215.69	176	149.729	206.881	174.661	148.508	205.42	194.965	167.218	227.316	171.06	145.199	201.525	164.961	138.512	193.614	180.665	154.029	211.907	164.961	139.611	194.914
139.8	116.63	167.572	131.607	109.174	158.649	208.23	179.478	241.587	202.132	173.843	235.025	187.724	160.541	219.51	199.818	171.698	232.544	182.977	156.164	214.394	170.026	144.239	200.423	167.376	141.825	197.531	174.833	148.653	205.622	170.976	145.128	201.427	167.623	142.034	197.822
160.125	135.184	189.667	141.074	117.784	168.97	198.675	170.638	231.319	166.356	140.877	196.444	165.155	139.776	195.143	231.143	200.729	266.167	194.917	167.177	227.26	185.478	158.46	217.102	185.314	158.321	216.911	183.076	156.248	214.51	192.516	164.961	224.674	167.467	141.902	197.638
Average	stDev	CV%	Average	stDev	CV%	Average	stDev	CV%	Average	stDev	CV%	Average	stDev	CV%	Average	stDev	CV%	Average	stDev	CV%	Average	stDev	CV%	Average	stDev	CV%	Average	stDev	CV%	Average	stDev	CV%	Average	stDev	CV%
158.079	12.8698	0.0814141	147.05	13.852	0.0941996	204.07	4.36616	0.0213954	179.158	16.0947	0.0898351	174.955	12.8167	0.0732575	202.871	22.6086	0.111443	190.774	15.581	0.0816723	183.653	10.2831	0.0559924	179.369	12.3064	0.0686095	173.453	7.59204	0.04377	187.473	15.0272	0.0801568	170.748	8.21975	0.0481397
0.01
P1-A			P1-B			P2-A			P2-B			P3-A			P3-B			P4-A			P4-B			P5-A			P5-B			P6-A			P6-B
	CI low	CI high		CI low	CI high		CI low	CI high		CI low	CI high		CI low	CI high		CI low	CI high		CI low	CI high		CI low	CI high		CI low	CI high		CI low	CI high		CI low	CI high		CI low	CI high
70.4214	54.5614	90.8916	89.5231	71.3912	112.26	121.82	100.331	147.912	126.054	103.917	152.908	132.19	109.469	159.627	103.867	84.1818	128.156	84.7693	67.1765	106.969	93.1109	74.5794	116.247	72.8121	56.6521	93.5817	99.0917	79.9105	122.877	90.7501	72.4779	113.629	129.018	106.842	155.796
68.0642	52.5015	88.2399	89.545	71.4087	112.288	99.1256	79.9379	122.919	120.581	99.2159	146.548	91.8744	73.4834	114.868	107.504	87.4377	132.176	72.8477	56.6799	93.6275	90.7412	72.4708	113.618	65.6727	50.4205	85.5388	103.903	84.2106	128.2	62.086	47.3098	81.4773	94.33	75.6624	117.603
65.6117	50.3736	85.4593	94.3208	75.655	117.592	106.338	86.3894	130.894	81.118	63.9575	102.883	87.0932	69.2399	109.55	97.9577	78.8928	121.63	82.3411	65.0342	104.254	97.9098	78.8542	121.57	88.3187	70.3235	110.919	96.7134	77.787	120.245	88.3187	70.3235	110.919	83.5569	66.1062	105.614
71.6237	55.6116	92.2462	74.0076	57.6994	94.925	100.278	80.9713	124.189	107.536	87.4634	132.214	75.2252	58.7651	96.2956	130.203	107.917	157.091	75.2104	58.7536	96.2767	82.3774	65.0629	104.3	100.332	81.0149	124.256	87.1614	69.2942	109.636	107.515	87.4462	132.188	106.307	86.364	130.855
Average	stDev	CV%	Average	stDev	CV%	Average	stDev	CV%	Average	stDev	CV%	Average	stDev	CV%	Average	stDev	CV%	Average	stDev	CV%	Average	stDev	CV%	Average	stDev	CV%	Average	stDev	CV%	Average	stDev	CV%	Average	stDev	CV%
68.9302	2.66089	0.0386026	86.8491	8.85342	0.10194	106.891	10.4437	0.0977049	108.822	20.0367	0.184123	96.5957	24.7403	0.256122	109.883	14.1061	0.128374	78.7921	5.67114	0.071976	91.0348	6.49647	0.0713625	81.7839	15.565	0.190318	96.7173	7.03761	0.0727647	87.1673	18.7727	0.215364	103.303	19.4995	0.18876
0.005
P1-A			P1-B			P2-A			P2-B			P3-A			P3-B			P4-A			P4-B			P5-A			P5-B			P6-A			P6-B
	CI low	CI high		CI low	CI high		CI low	CI high		CI low	CI high		CI low	CI high		CI low	CI high		CI low	CI high		CI low	CI high		CI low	CI high		CI low	CI high		CI low	CI high		CI low	CI high
42.9238	30.962	59.5069	50.1464	37.059	67.8556	45.3284	32.9826	62.2954	71.6097	55.6007	92.2282	62.0496	47.282	81.4294	40.553	28.9761	56.7552	36.9576	25.9909	52.5518	39.3921	28.0047	55.4098	46.5042	33.9772	63.6496	33.4195	23.0746	48.4021	58.4426	44.17	77.3272	29.8366	20.1607	44.1563
40.5332	28.962	56.7275	44.128	31.9724	60.9051	39.3362	27.965	55.3313	56.0874	42.1408	74.6497	40.5609	28.9818	56.7663	51.2688	38.0228	69.1294	40.5332	28.962	56.7275	48.9034	36.0082	66.4166	46.4996	33.9739	63.6434	50.0973	37.0228	67.7892	52.4675	39.045	70.5045	40.5471	28.9719	56.7469
53.6875	40.085	71.9061	52.5086	39.0755	70.5597	56.0517	42.114	74.6022	53.7796	40.1537	72.0294	50.1906	37.0917	67.9154	47.6954	34.9855	65.0229	36.9721	26.001	52.5723	48.9249	36.024	66.4458	45.3284	32.9826	62.2954	42.9532	30.9832	59.5477	51.2989	38.0451	69.17	39.3709	27.9896	55.38
29.8045	20.139	44.1089	46.5269	33.9939	63.6808	52.4624	39.0411	70.4976	51.314	38.0563	69.1903	47.7304	35.0111	65.0706	47.6884	34.9803	65.0133	35.7698	25.0096	51.1596	50.1096	37.0318	67.8058	36.9631	25.9947	52.5595	54.8873	41.1118	73.2786	46.511	33.9822	63.659	54.8873	41.1118	73.2786
Average	stDev	CV%	Average	stDev	CV%	Average	stDev	CV%	Average	stDev	CV%	Average	stDev	CV%	Average	stDev	CV%	Average	stDev	CV%	Average	stDev	CV%	Average	stDev	CV%	Average	stDev	CV%	Average	stDev	CV%	Average	stDev	CV%
41.7373	9.79893	0.234776	48.3275	3.72685	0.0771165	48.2947	7.45195	0.154302	58.1977	9.15132	0.157245	50.1329	8.93317	0.17819	46.8014	4.49394	0.0960214	37.5582	2.0618	0.0548962	46.8325	4.9922	0.106597	43.8238	4.60718	0.105129	45.3393	9.33773	0.205952	52.18	4.90636	0.0940275	41.1605	10.3317	0.251011
0.003
P1-A			P1-B			P2-A			P2-B			P3-A			P3-B			P4-A			P4-B			P5-A			P5-B			P6-A			P6-B
	CI low	CI high		CI low	CI high		CI low	CI high		CI low	CI high		CI low	CI high		CI low	CI high		CI low	CI high		CI low	CI high		CI low	CI high		CI low	CI high		CI low	CI high		CI low	CI high
17.874	10.7755	29.6486	20.2651	12.5979	32.5986	45.3107	32.9697	62.271	36.9757	26.0036	52.5775	31.0081	21.1124	45.542	40.5372	28.9648	56.733	36.954	25.9883	52.5466	17.8801	10.7792	29.6588	10.7228	5.57917	20.6086	32.1936	22.0777	46.9447	19.0661	11.6804	31.1218	45.3217	32.9777	62.2863
17.874	10.7755	29.6486	29.7958	20.1331	44.0959	53.7112	40.1026	71.9377	40.5292	28.9591	56.7219	21.4483	13.5132	34.0428	31.0187	21.1196	45.5576	25.0272	16.3178	38.3852	27.4108	18.2151	41.2489	17.874	10.7755	29.6486	25.026	16.317	38.3833	20.2582	12.5936	32.5875	28.6033	19.1717	42.6746
15.49	8.99429	26.677	31.0081	21.1124	45.542	35.7733	25.012	51.1646	32.1889	22.0744	46.9378	33.3819	23.0487	48.3477	36.9667	25.9972	52.5646	25.0272	16.3178	38.3852	36.9757	26.0036	52.5775	23.8349	15.3771	36.9446	20.2701	12.601	32.6066	28.6047	19.1727	42.6767	21.4629	13.5224	34.0661
25.0456	16.3298	38.4134	33.4604	23.1029	48.4614	35.8136	25.0402	51.2222	23.85	15.3869	36.9681	27.4296	18.2275	41.2772	33.4244	23.078	48.4092	22.6592	14.4531	35.5244	17.9195	10.803	29.7242	33.3999	23.0611	48.3737	29.8732	20.1854	44.2104	40.5629	28.9832	56.7691	34.6563	24.0832	49.8711
Average	stDev	CV%	Average	stDev	CV%	Average	stDev	CV%	Average	stDev	CV%	Average	stDev	CV%	Average	stDev	CV%	Average	stDev	CV%	Average	stDev	CV%	Average	stDev	CV%	Average	stDev	CV%	Average	stDev	CV%	Average	stDev	CV%
19.0709	4.13864	0.217013	28.6324	5.7827	0.201964	48.2947	7.45195	0.154302	33.386	7.21755	0.216185	28.317	5.19173	0.183344	35.4867	4.15987	0.117223	27.4169	6.45531	0.23545	25.0465	9.12957	0.364504	21.4579	9.59769	0.44728	26.8407	5.30145	0.197515	27.123	9.91409	0.365524	32.5111	10.1003	0.310672
